# Supplementary material for: From shape to number: Shape-from-dots homogeneity boosts groupitizing enumeration
Source: Psychon Bull Rev. 2025 Sep 26;32(6):3312–22. doi: 10.3758/s13423-025-02755-w (PMC12627190; doi:10.3758/s13423-025-02755-w)
Supplement: Supplementary file 1 — Supplementary file1 (CSV 1 KB) [file 13423_2025_2755_MOESM1_ESM.csv]

participant "Irregular_8" "Irregular_12" "Irregular_16" "Regular_8" "Regular_12" "Regular_16"
14131 1.083428 1.06058 1.00758636363636 1.01026 0.9619625 0.936554166666667
122219 1.2908 1.25764 1.47176818181818 1.268612 1.240748 1.18613636363636
160056 1.366352 1.21871666666667 1.465996 1.245692 1.2869125 1.5261375
284756 1.188612 1.199224 1.235116 1.184632 1.123584 1.1625375
421807 0.8684 1.03724 1.1438 0.929333333333333 0.94396 1.098
443976 1.1753347826087 1.13534 1.49198181818182 1.148564 1.035416 1.38452608695652
522140 1.17536 1.19983333333333 1.23622727272727 1.189875 1.25148 1.14177272727273
551749 1.443796 1.46590833333333 1.482148 1.4473 1.5698375 1.483616
590824 1.65341739130435 1.47071304347826 1.46469090909091 1.442928 1.415464 1.4791375
756484 1.435996 1.64455217391304 1.62149 1.23713913043478 1.54934 1.4731652173913
808834 1.21972 1.16828 1.245125 1.0392 1.061125 1.37833333333333
810967 1.10756 1.23408181818182 1.146655 1.1312652173913 1.09103913043478 1.17331
887526 0.83584 0.950152 0.971382608695652 0.7935375 0.78826 1.05283333333333
904637 1.63075217391304 1.75974347826087 1.77617368421053 1.55543181818182 1.74816666666667 1.60953888888889
977254 0.955190476190476 1.14965 1.02809523809524 1.00195652173913 1.12252941176471 1.23586956521739
986328 0.859429166666667 0.905166666666667 0.872044 0.856039130434783 0.877796 0.881036
