# Supplementary material for: From shape to number: Shape-from-dots homogeneity boosts groupitizing enumeration
Source: Psychon Bull Rev. 2025 Sep 26;32(6):3312–22. doi: 10.3758/s13423-025-02755-w (PMC12627190; doi:10.3758/s13423-025-02755-w)
Supplement: Supplementary file 2 — Supplementary file2 (CSV 1 KB) [file 13423_2025_2755_MOESM2_ESM.csv]

participant "Irregular_8" "Regular_8" "Irregular_12" "Regular_12" "Irregular_16" "Regular_16"
14131 0 0 0 0 0.0130321508785672 0
122219 0 0 0 0 0 0
160056 0 0 0 0 0 0
284756 0 0 0 0 0 0
421807 0 0 0 0 0 0
443976 0.0255155181539914 0 0 0 0 0
522140 0 0 0 0 0 0
551749 0 0 0 0 0 0
590824 0.0255155181539914 0 0.0170103454359943 0 0.0624433620182716 0
756484 0 0 0 0 0.0469763514696767 0
808834 0 0 0 0 0 0
810967 0 0 0.0521286035142687 0 0.102062072615966 0.0902501932030531
887526 0 0 0 0 0 0
904637 0.0255155181539914 0.14116492564332 0 0.0177667263629675 0.103712779249763 0.125902538796334
977254 0 0 0.0727392967453308 0 0 0
986328 0 0 0 0 0 0
