# Supplementary material for: From shape to number: Shape-from-dots homogeneity boosts groupitizing enumeration
Source: Psychon Bull Rev. 2025 Sep 26;32(6):3312–22. doi: 10.3758/s13423-025-02755-w (PMC12627190; doi:10.3758/s13423-025-02755-w)
Supplement: Supplementary file 3 — Supplementary file3 (CSV 1 KB) [file 13423_2025_2755_MOESM3_ESM.csv]

participant "Irregular_8" "Irregular_12" "Irregular_16" "Regular_8" "Regular_12" "Regular_16"
13184 1.027704 0.745084 1.07951666666667 1.015372 0.86472 1.036712
149816 1.37317916666667 1.153308 1.41776 1.169524 1.26138 1.47062
309662 1.42738333333333 1.476092 1.8174 1.268476 1.556128 1.94574090909091
364754 1.09957727272727 1.039175 1.40939 1.2193380952381 1.21950526315789 1.48510454545455
371441 1.05076086956522 1.064452 1.09619090909091 1.044044 1.05691666666667 1.17679
410325 1.44254583333333 1.447444 1.72817083333333 1.557384 1.418176 1.722812
432990 1.38835416666667 1.66907727272727 1.570015 1.540576 1.67372608695652 1.71510434782609
677906b4b253240f92a525e6 1.80781428571429 1.85892608695652 1.72455238095238 1.82750909090909 1.67621818181818 1.7330347826087
685560 1.133392 1.121292 1.09961666666667 1.091536 1.110484 1.20560416666667
710297 1.005464 1.035472 0.962124 0.987588 0.910156 1.062272
734575 1.14845416666667 1.22526666666667 1.173124 1.095 1.1725375 1.221248
780332 1.301632 1.5081652173913 1.53081666666667 1.34785652173913 1.36007083333333 1.47864782608696
836027 1.327944 1.443508 1.51125416666667 1.360716 1.33076 1.261272
901448 1.54414166666667 1.49567916666667 1.755776 1.45584347826087 1.597024 1.7208375
929491 1.64467391304348 1.97930434782609 1.78612941176471 1.66187894736842 1.89094583333333 2.02487647058824
