# Supplementary material for: From shape to number: Shape-from-dots homogeneity boosts groupitizing enumeration
Source: Psychon Bull Rev. 2025 Sep 26;32(6):3312–22. doi: 10.3758/s13423-025-02755-w (PMC12627190; doi:10.3758/s13423-025-02755-w)
Supplement: Supplementary file 4 — Supplementary file4 (CSV 1 KB) [file 13423_2025_2755_MOESM4_ESM.csv]

participant "Irregular_8" "Regular_8" "Irregular_12" "Regular_12" "Irregular_16" "Regular_16"
13184 0 0 0 0 0 0
149816 0 0 0 0 0 0
309662 0 0 0 0 0 0
364754 0 0 0 0.117083362219035 0.0367806178960312 0.0260643017571343
371441 0.0510310363079829 0 0 0 0 0.113651514141549
410325 0 0 0 0 0 0
432990 0 0 0.0695048046856916 0 0.0954703269782467 0
677906b4b253240f92a525e6 0 0 0 0 0 0
685560 0 0 0 0 0 0
710297 0 0 0 0 0 0
734575 0 0 0 0 0 0
780332 0 0 0 0 0 0
836027 0 0 0 0 0 0
901448 0 0.0255155181539914 0 0 0 0
929491 0 0.0279508497187474 0 0 0.0147313912747197 0.10059347702037
