# Supplementary material for: From shape to number: Shape-from-dots homogeneity boosts groupitizing enumeration
Source: Psychon Bull Rev. 2025 Sep 26;32(6):3312–22. doi: 10.3758/s13423-025-02755-w (PMC12627190; doi:10.3758/s13423-025-02755-w)
Supplement: Supplementary file 5 — Supplementary file5 (CSV 1 KB) [file 13423_2025_2755_MOESM5_ESM.csv]

participant "Irregular_8" "Irregular_12" "Irregular_16" "Regular_8" "Regular_12" "Regular_16"
13184 1 1 0.96 1 1 1
149816 0.96 1 1 1 1 1
309662 1 1 0.96 1 1 0.916666666666667
364754 0.956521739130435 1 0.8 1 0.826086956521739 0.88
371441 0.92 1 0.88 1 0.96 0.8
410325 1 1 0.96 1 1 1
432990 0.96 0.916666666666667 0.8 1 0.92 0.92
677906b4b253240f92a525e6 0.954545454545455 1 1 1 0.956521739130435 1
685560 1 1 0.96 1 1 0.96
710297 1 1 1 1 1 1
734575 0.96 1 1 1 0.96 1
780332 1 1 0.96 0.958333333333333 0.96 0.958333333333333
836027 1 1 0.96 1 1 1
901448 1 0.96 1 0.92 1 1
929491 1 0.958333333333333 0.85 0.904761904761905 1 0.80952380952381
