# Supplementary material for: From shape to number: Shape-from-dots homogeneity boosts groupitizing enumeration
Source: Psychon Bull Rev. 2025 Sep 26;32(6):3312–22. doi: 10.3758/s13423-025-02755-w (PMC12627190; doi:10.3758/s13423-025-02755-w)
Supplement: Supplementary file 6 — Supplementary file6 (CSV 1 KB) [file 13423_2025_2755_MOESM6_ESM.csv]

participant "Irregular_8" "Irregular_12" "Irregular_16" "Regular_8" "Regular_12" "Regular_16"
14131 1 1 0.88 1 0.96 0.96
122219 1 1 0.88 1 1 0.916666666666667
160056 1 0.96 1 1 0.96 0.96
284756 1 1 1 1 1 0.96
421807 1 1 1 0.96 1 0.96
443976 0.92 1 0.88 1 1 0.92
522140 1 0.96 0.916666666666667 0.96 1 0.916666666666667
551749 1 0.96 1 1 0.96 1
590824 0.92 0.92 0.88 1 1 0.96
756484 1 0.958333333333333 0.833333333333333 0.958333333333333 1 1
808834 1 1 0.96 1 1 0.96
810967 1 0.88 0.8 0.92 0.92 0.8
887526 1 1 0.92 0.96 1 0.96
904637 0.92 0.958333333333333 0.76 0.88 0.91304347826087 0.72
977254 1 0.909090909090909 1 1 1 1
986328 1 1 1 0.958333333333333 1 1
